# Supplementary material for: A Systematic Review of Clinical Practice Guidelines for Cataract: Evidence to Support the Development of the WHO Package of Eye Care Interventions
Source: Vision (Basel). 2022 Jun 20;6(2):36. doi: 10.3390/vision6020036 (PMC9227019; doi:10.3390/vision6020036)
Supplement: Supplementary file 1 [file vision-06-00036-s001.zip]

Archive with 1 entries (1 files):
- vision-1710954-supplementary.pdf
